# Supplementary material for: HIF-1α promoted vasculogenic mimicry formation in hepatocellular carcinoma through LOXL2 up-regulation in hypoxic tumor microenvironment
Source: J Exp Clin Cancer Res. 2017 Apr 27;36:60. doi: 10.1186/s13046-017-0533-1 (PMC5408450; doi:10.1186/s13046-017-0533-1)
Supplement: Additional file 1: Table S4. — The GO analysis of biological process of genes which were upregulated between LOXL2 vs Control and CoCl2 vs Control. Legend: the GO terms of biological process of genes which were upregulated between LOXL2 vs Control and CoCl2 vs Control. (CSV 30 kb) [file 13046_2017_533_MOESM1_ESM.csv]

Term_ID	Term_description	Term_url	ListHit	ListTotal	PopHit	PopTotal	FoldEnrichment	Genes	GeneSymbols	P_value	-log10(pvalue)	FDR_bh
GO:0007064	mitotic sister chromatid cohesion	http://amigo.geneontology.org/amigo/term/GO:0007064	2	29	8	16473	152.4537037	25836;9126	NIPBL;SMC3	0.000133024	3.876069368	0.023678306
GO:0000278	mitotic cell cycle	http://amigo.geneontology.org/amigo/term/GO:0000278	5	29	421	16473	7.943388757	9126;25836;10592;5903;1063	SMC3;NIPBL;SMC2;RANBP2;CENPF	0.000797139	3.098466148	0.056017851
GO:0048589	developmental growth	http://amigo.geneontology.org/amigo/term/GO:0048589	2	29	24	16473	50.76851852	25836;259266	NIPBL;ASPM	0.000944121	3.024972307	0.056017851
GO:0019827	stem cell maintenance	http://amigo.geneontology.org/amigo/term/GO:0019827	2	29	55	16473	22.11178451	25836;9126	NIPBL;SMC3	0.004482652	2.348464987	0.100634565
GO:0051028	mRNA transport	http://amigo.geneontology.org/amigo/term/GO:0051028	2	29	59	16473	20.60765851	5903;10128	RANBP2;LRPPRC	0.005117608	2.290932994	0.100634565
GO:0045444	fat cell differentiation	http://amigo.geneontology.org/amigo/term/GO:0045444	2	29	64	16473	18.99189815	25836;114882	NIPBL;OSBPL8	0.005966044	2.224313544	0.100634565
GO:0007067	mitotic nuclear division	http://amigo.geneontology.org/amigo/term/GO:0007067	3	29	236	16473	7.938559322	9126;259266;1063	SMC3;ASPM;CENPF	0.008302834	2.080773619	0.100634565
GO:0007264	small GTPase mediated signal transduction	http://amigo.geneontology.org/amigo/term/GO:0007264	4	29	473	16473	5.412262156	93663;3895;5903;1063	ARHGAP18;KTN1;RANBP2;CENPF	0.009232609	2.034675565	0.100634565
GO:0010891	negative regulation of sequestering of triglyceride	http://amigo.geneontology.org/amigo/term/GO:0010891	1	29	5	16473	117.6285714	114882	OSBPL8	0.010499544	1.978829571	0.100634565
GO:0016202	regulation of striated muscle tissue development	http://amigo.geneontology.org/amigo/term/GO:0016202	1	29	5	16473	117.6285714	1063	CENPF	0.010499544	1.978829571	0.100634565
GO:0010032	meiotic chromosome condensation	http://amigo.geneontology.org/amigo/term/GO:0010032	1	29	5	16473	117.6285714	10592	SMC2	0.010499544	1.978829571	0.100634565
GO:0071481	cellular response to X-ray	http://amigo.geneontology.org/amigo/term/GO:0071481	1	29	5	16473	117.6285714	25836	NIPBL	0.010499544	1.978829571	0.100634565
GO:0032876	negative regulation of DNA endoreduplication	http://amigo.geneontology.org/amigo/term/GO:0032876	1	29	5	16473	117.6285714	9126	SMC3	0.010499544	1.978829571	0.100634565
GO:0042634	regulation of hair cycle	http://amigo.geneontology.org/amigo/term/GO:0042634	1	29	5	16473	117.6285714	25836	NIPBL	0.010499544	1.978829571	0.100634565
GO:0016925	protein sumoylation	http://amigo.geneontology.org/amigo/term/GO:0016925	2	29	91	16473	13.33496133	5903;9126	RANBP2;SMC3	0.011555611	1.93720709	0.100634565
GO:0033132	negative regulation of glucokinase activity	http://amigo.geneontology.org/amigo/term/GO:0033132	1	29	6	16473	98.01785714	5903	RANBP2	0.012239088	1.91225096	0.100634565
GO:0018344	protein geranylgeranylation	http://amigo.geneontology.org/amigo/term/GO:0018344	1	29	6	16473	98.01785714	1122	CHML	0.012239088	1.91225096	0.100634565
GO:0046784	viral mRNA export from host cell nucleus	http://amigo.geneontology.org/amigo/term/GO:0046784	1	29	8	16473	73.50446429	57187	THOC2	0.015709321	1.803842579	0.100634565
GO:0090286	cytoskeletal anchoring at nuclear membrane	http://amigo.geneontology.org/amigo/term/GO:0090286	1	29	8	16473	73.50446429	23224	SYNE2	0.015709321	1.803842579	0.100634565
GO:0015986	ATP synthesis coupled proton transport	http://amigo.geneontology.org/amigo/term/GO:0015986	1	29	9	16473	65.33333333	432369	ATP5EP2	0.017440021	1.758452999	0.100634565
GO:0016973	poly(A)+ mRNA export from nucleus	http://amigo.geneontology.org/amigo/term/GO:0016973	1	29	9	16473	65.33333333	57187	THOC2	0.017440021	1.758452999	0.100634565
GO:0047497	mitochondrion transport along microtubule	http://amigo.geneontology.org/amigo/term/GO:0047497	1	29	9	16473	65.33333333	10128	LRPPRC	0.017440021	1.758452999	0.100634565
GO:0031065	positive regulation of histone deacetylation	http://amigo.geneontology.org/amigo/term/GO:0031065	1	29	9	16473	65.33333333	25836	NIPBL	0.017440021	1.758452999	0.100634565
GO:0010761	fibroblast migration	http://amigo.geneontology.org/amigo/term/GO:0010761	1	29	9	16473	65.33333333	23224	SYNE2	0.017440021	1.758452999	0.100634565
GO:0035136	forelimb morphogenesis	http://amigo.geneontology.org/amigo/term/GO:0035136	1	29	9	16473	65.33333333	25836	NIPBL	0.017440021	1.758452999	0.100634565
GO:0051301	cell division	http://amigo.geneontology.org/amigo/term/GO:0051301	3	29	320	16473	5.824399038	9126;10592;1063	SMC3;SMC2;CENPF	0.018635862	1.729650507	0.100634565
GO:0046628	positive regulation of insulin receptor signaling pathway	http://amigo.geneontology.org/amigo/term/GO:0046628	1	29	10	16473	58.79642857	114882	OSBPL8	0.019167782	1.717428134	0.100634565
GO:0015718	monocarboxylic acid transport	http://amigo.geneontology.org/amigo/term/GO:0015718	1	29	10	16473	58.79642857	9120	SLC16A6	0.019167782	1.717428134	0.100634565
GO:0051382	kinetochore assembly	http://amigo.geneontology.org/amigo/term/GO:0051382	1	29	10	16473	58.79642857	1063	CENPF	0.019167782	1.717428134	0.100634565
GO:0007097	nuclear migration	http://amigo.geneontology.org/amigo/term/GO:0007097	1	29	10	16473	58.79642857	23224	SYNE2	0.019167782	1.717428134	0.100634565
GO:0048703	embryonic viscerocranium morphogenesis	http://amigo.geneontology.org/amigo/term/GO:0048703	1	29	10	16473	58.79642857	25836	NIPBL	0.019167782	1.717428134	0.100634565
GO:0006301	postreplication repair	http://amigo.geneontology.org/amigo/term/GO:0006301	1	29	11	16473	53.44805195	6596	HLTF	0.02089261	1.680007304	0.100634565
GO:0034975	protein folding in endoplasmic reticulum	http://amigo.geneontology.org/amigo/term/GO:0034975	1	29	11	16473	53.44805195	54431	DNAJC10	0.02089261	1.680007304	0.100634565
GO:2001275	positive regulation of glucose import in response to insulin stimulus	http://amigo.geneontology.org/amigo/term/GO:2001275	1	29	11	16473	53.44805195	114882	OSBPL8	0.02089261	1.680007304	0.100634565
GO:0007076	mitotic chromosome condensation	http://amigo.geneontology.org/amigo/term/GO:0007076	1	29	12	16473	48.99107143	10592	SMC2	0.022614509	1.645612838	0.100634565
GO:0007051	spindle organization	http://amigo.geneontology.org/amigo/term/GO:0007051	1	29	12	16473	48.99107143	259266	ASPM	0.022614509	1.645612838	0.100634565
GO:0006275	regulation of DNA replication	http://amigo.geneontology.org/amigo/term/GO:0006275	1	29	12	16473	48.99107143	9126	SMC3	0.022614509	1.645612838	0.100634565
GO:0010389	regulation of G2/M transition of mitotic cell cycle	http://amigo.geneontology.org/amigo/term/GO:0010389	1	29	12	16473	48.99107143	1063	CENPF	0.022614509	1.645612838	0.100634565
GO:0045778	positive regulation of ossification	http://amigo.geneontology.org/amigo/term/GO:0045778	1	29	12	16473	48.99107143	25836	NIPBL	0.022614509	1.645612838	0.100634565
GO:0048268	clathrin coat assembly	http://amigo.geneontology.org/amigo/term/GO:0048268	1	29	12	16473	48.99107143	5286	PIK3C2A	0.022614509	1.645612838	0.100634565
GO:0051642	centrosome localization	http://amigo.geneontology.org/amigo/term/GO:0051642	1	29	13	16473	45.21978022	23224	SYNE2	0.024333484	1.613795706	0.100729306
GO:1902166	negative regulation of intrinsic apoptotic signaling pathway in response to DNA damage by p53 class mediator	http://amigo.geneontology.org/amigo/term/GO:1902166	1	29	13	16473	45.21978022	51616	TAF9B	0.024333484	1.613795706	0.100729306
GO:0045995	regulation of embryonic development	http://amigo.geneontology.org/amigo/term/GO:0045995	1	29	13	16473	45.21978022	25836	NIPBL	0.024333484	1.613795706	0.100729306
GO:0006998	nuclear envelope organization	http://amigo.geneontology.org/amigo/term/GO:0006998	1	29	14	16473	41.9872449	23224	SYNE2	0.02604954	1.584199944	0.105143772
GO:0036092	phosphatidylinositol-3-phosphate biosynthetic process	http://amigo.geneontology.org/amigo/term/GO:0036092	1	29	15	16473	39.18571429	5286	PIK3C2A	0.027762681	1.556538592	0.105143772
GO:0007062	sister chromatid cohesion	http://amigo.geneontology.org/amigo/term/GO:0007062	1	29	15	16473	39.18571429	9126	SMC3	0.027762681	1.556538592	0.105143772
GO:0048747	muscle fiber development	http://amigo.geneontology.org/amigo/term/GO:0048747	1	29	15	16473	39.18571429	160418	TMTC3	0.027762681	1.556538592	0.105143772
GO:0042776	mitochondrial ATP synthesis coupled proton transport	http://amigo.geneontology.org/amigo/term/GO:0042776	1	29	17	16473	34.57142857	514	ATP5E	0.03118024	1.506120544	0.115626724
GO:0000042	protein targeting to Golgi	http://amigo.geneontology.org/amigo/term/GO:0000042	1	29	18	16473	32.64880952	727851	RGPD8	0.032884667	1.483006551	0.119458586
GO:0005980	glycogen catabolic process	http://amigo.geneontology.org/amigo/term/GO:0005980	1	29	19	16473	30.92857143	178	AGL	0.034586199	1.461097169	0.121862291
GO:0007126	meiotic nuclear division	http://amigo.geneontology.org/amigo/term/GO:0007126	1	29	20	16473	29.38035714	9126	SMC3	0.03628484	1.440274793	0.121862291
GO:0097150	neuronal stem cell maintenance	http://amigo.geneontology.org/amigo/term/GO:0097150	1	29	20	16473	29.38035714	259266	ASPM	0.03628484	1.440274793	0.121862291
GO:0048557	embryonic digestive tract morphogenesis	http://amigo.geneontology.org/amigo/term/GO:0048557	1	29	20	16473	29.38035714	25836	NIPBL	0.03628484	1.440274793	0.121862291
GO:0002052	positive regulation of neuroblast proliferation	http://amigo.geneontology.org/amigo/term/GO:0002052	1	29	21	16473	27.97959184	259266	ASPM	0.037980595	1.42043824	0.122919015
GO:0032148	activation of protein kinase B activity	http://amigo.geneontology.org/amigo/term/GO:0032148	1	29	21	16473	27.97959184	114882	OSBPL8	0.037980595	1.42043824	0.122919015
GO:0005978	glycogen biosynthetic process	http://amigo.geneontology.org/amigo/term/GO:0005978	1	29	25	16473	23.49714286	178	AGL	0.044734851	1.349354007	0.139698306
GO:0048477	oogenesis	http://amigo.geneontology.org/amigo/term/GO:0048477	1	29	25	16473	23.49714286	259266	ASPM	0.044734851	1.349354007	0.139698306
GO:0007163	establishment or maintenance of cell polarity	http://amigo.geneontology.org/amigo/term/GO:0007163	1	29	26	16473	22.59203297	23224	SYNE2	0.046416247	1.333329974	0.140035458
GO:0071897	DNA biosynthetic process	http://amigo.geneontology.org/amigo/term/GO:0071897	1	29	26	16473	22.59203297	1063	CENPF	0.046416247	1.333329974	0.140035458
GO:0006261	DNA-dependent DNA replication	http://amigo.geneontology.org/amigo/term/GO:0006261	1	29	27	16473	21.75396825	11177	BAZ1A	0.048094786	1.317902001	0.140165379
GO:0007052	mitotic spindle organization	http://amigo.geneontology.org/amigo/term/GO:0007052	1	29	28	16473	20.97576531	9126	SMC3	0.049770472	1.303028238	0.140165379
GO:0001975	response to amphetamine	http://amigo.geneontology.org/amigo/term/GO:0001975	1	29	28	16473	20.97576531	5903	RANBP2	0.049770472	1.303028238	0.140165379
GO:0001656	metanephros development	http://amigo.geneontology.org/amigo/term/GO:0001656	1	29	30	16473	19.575	25836	NIPBL	0.053113304	1.27479668	0.140165379
GO:0014065	phosphatidylinositol 3-kinase signaling	http://amigo.geneontology.org/amigo/term/GO:0014065	1	29	30	16473	19.575	5286	PIK3C2A	0.053113304	1.27479668	0.140165379
GO:0032781	positive regulation of ATPase activity	http://amigo.geneontology.org/amigo/term/GO:0032781	1	29	30	16473	19.575	54431	DNAJC10	0.053113304	1.27479668	0.140165379
GO:0048008	platelet-derived growth factor receptor signaling pathway	http://amigo.geneontology.org/amigo/term/GO:0048008	1	29	30	16473	19.575	5286	PIK3C2A	0.053113304	1.27479668	0.140165379
GO:0010827	regulation of glucose transport	http://amigo.geneontology.org/amigo/term/GO:0010827	1	29	31	16473	18.94239631	5903	RANBP2	0.054780459	1.26137433	0.140165379
GO:0007032	endosome organization	http://amigo.geneontology.org/amigo/term/GO:0007032	1	29	31	16473	18.94239631	23325	KIAA1033	0.054780459	1.26137433	0.140165379
GO:0007094	mitotic spindle assembly checkpoint	http://amigo.geneontology.org/amigo/term/GO:0007094	1	29	32	16473	18.34933036	1063	CENPF	0.05644478	1.248376212	0.140165379
GO:0034504	protein localization to nucleus	http://amigo.geneontology.org/amigo/term/GO:0034504	1	29	32	16473	18.34933036	23224	SYNE2	0.05644478	1.248376212	0.140165379
GO:0035115	embryonic forelimb morphogenesis	http://amigo.geneontology.org/amigo/term/GO:0035115	1	29	33	16473	17.79220779	25836	NIPBL	0.058106272	1.235776989	0.140165379
GO:0031098	stress-activated protein kinase signaling cascade	http://amigo.geneontology.org/amigo/term/GO:0031098	1	29	33	16473	17.79220779	9748	SLK	0.058106272	1.235776989	0.140165379
GO:0070059	intrinsic apoptotic signaling pathway in response to endoplasmic reticulum stress	http://amigo.geneontology.org/amigo/term/GO:0070059	1	29	34	16473	17.26785714	54431	DNAJC10	0.059764938	1.223553525	0.140165379
GO:0060325	face morphogenesis	http://amigo.geneontology.org/amigo/term/GO:0060325	1	29	34	16473	17.26785714	25836	NIPBL	0.059764938	1.223553525	0.140165379
GO:0046854	phosphatidylinositol phosphorylation	http://amigo.geneontology.org/amigo/term/GO:0046854	1	29	35	16473	16.77346939	5286	PIK3C2A	0.061420784	1.211684643	0.140165379
GO:0006606	protein import into nucleus	http://amigo.geneontology.org/amigo/term/GO:0006606	1	29	35	16473	16.77346939	5903	RANBP2	0.061420784	1.211684643	0.140165379
GO:0003007	heart morphogenesis	http://amigo.geneontology.org/amigo/term/GO:0003007	1	29	35	16473	16.77346939	25836	NIPBL	0.061420784	1.211684643	0.140165379
GO:0040018	positive regulation of multicellular organism growth	http://amigo.geneontology.org/amigo/term/GO:0040018	1	29	35	16473	16.77346939	25836	NIPBL	0.061420784	1.211684643	0.140165379
GO:0050890	cognition	http://amigo.geneontology.org/amigo/term/GO:0050890	1	29	37	16473	15.86486486	25836	NIPBL	0.064724034	1.188934424	0.145833899
GO:0003151	outflow tract morphogenesis	http://amigo.geneontology.org/amigo/term/GO:0003151	1	29	39	16473	15.04945055	25836	NIPBL	0.068016057	1.167388546	0.150954606
GO:0048286	lung alveolus development	http://amigo.geneontology.org/amigo/term/GO:0048286	1	29	40	16473	14.67232143	160418	TMTC3	0.069657871	1.157029804	0.150954606
GO:0000413	protein peptidyl-prolyl isomerization	http://amigo.geneontology.org/amigo/term/GO:0000413	1	29	41	16473	14.31358885	5903	RANBP2	0.071296892	1.146929404	0.150954606
GO:0006366	transcription from RNA polymerase II promoter	http://amigo.geneontology.org/amigo/term/GO:0006366	3	29	553	16473	3.32174155	51616;10153;6596	TAF9B;CEBPZ;HLTF	0.072780034	1.137987746	0.150954606
GO:0007077	mitotic nuclear envelope disassembly	http://amigo.geneontology.org/amigo/term/GO:0007077	1	29	42	16473	13.97193878	5903	RANBP2	0.072933124	1.137075181	0.150954606
GO:0034613	cellular protein localization	http://amigo.geneontology.org/amigo/term/GO:0034613	1	29	42	16473	13.97193878	25836	NIPBL	0.072933124	1.137075181	0.150954606
GO:0008645	hexose transport	http://amigo.geneontology.org/amigo/term/GO:0008645	1	29	42	16473	13.97193878	5903	RANBP2	0.072933124	1.137075181	0.150954606
GO:0045944	positive regulation of transcription from RNA polymerase II promoter	http://amigo.geneontology.org/amigo/term/GO:0045944	4	29	923	16473	2.695557963	25836;29028;10153;6596	NIPBL;ATAD2;CEBPZ;HLTF	0.077019122	1.113401435	0.157579354
GO:0060326	cell chemotaxis	http://amigo.geneontology.org/amigo/term/GO:0060326	1	29	47	16473	12.48176292	5286	PIK3C2A	0.081072626	1.091125761	0.163987811
GO:0021987	cerebral cortex development	http://amigo.geneontology.org/amigo/term/GO:0021987	1	29	51	16473	11.5	259266	ASPM	0.087534505	1.057820719	0.17506901
GO:0023014	signal transduction by protein phosphorylation	http://amigo.geneontology.org/amigo/term/GO:0023014	1	29	53	16473	11.06469003	9748	SLK	0.090748971	1.042158293	0.179481297
GO:0045665	negative regulation of neuron differentiation	http://amigo.geneontology.org/amigo/term/GO:0045665	1	29	55	16473	10.66103896	259266	ASPM	0.093952501	1.027091655	0.183775222
GO:0006661	phosphatidylinositol biosynthetic process	http://amigo.geneontology.org/amigo/term/GO:0006661	1	29	57	16473	10.28571429	5286	PIK3C2A	0.097145132	1.012578955	0.185933694
GO:0030433	ER-associated ubiquitin-dependent protein catabolic process	http://amigo.geneontology.org/amigo/term/GO:0030433	1	29	57	16473	10.28571429	54431	DNAJC10	0.097145132	1.012578955	0.185933694
GO:0001933	negative regulation of protein phosphorylation	http://amigo.geneontology.org/amigo/term/GO:0001933	1	29	58	16473	10.10775862	54431	DNAJC10	0.098737372	1.005518435	0.186970769
GO:0043687	post-translational protein modification	http://amigo.geneontology.org/amigo/term/GO:0043687	2	29	311	16473	3.849470049	5903;9126	RANBP2;SMC3	0.104223533	0.982034209	0.193725737
GO:0032147	activation of protein kinase activity	http://amigo.geneontology.org/amigo/term/GO:0032147	1	29	62	16473	9.453341014	9748	SLK	0.105079262	0.978482984	0.193725737
GO:0045454	cell redox homeostasis	http://amigo.geneontology.org/amigo/term/GO:0045454	1	29	63	16473	9.302721088	54431	DNAJC10	0.10665799	0.972006605	0.193725737
GO:0015758	glucose transport	http://amigo.geneontology.org/amigo/term/GO:0015758	1	29	63	16473	9.302721088	5903	RANBP2	0.10665799	0.972006605	0.193725737
GO:0007018	microtubule-based movement	http://amigo.geneontology.org/amigo/term/GO:0007018	1	29	65	16473	9.015384615	3895	KTN1	0.109807382	0.959368463	0.197101935
GO:0007059	chromosome segregation	http://amigo.geneontology.org/amigo/term/GO:0007059	1	29	66	16473	8.878246753	1063	CENPF	0.111378055	0.95320037	0.197101935
GO:0034976	response to endoplasmic reticulum stress	http://amigo.geneontology.org/amigo/term/GO:0034976	1	29	67	16473	8.745202559	54431	DNAJC10	0.112946053	0.947128943	0.197101935
GO:0006406	mRNA export from nucleus	http://amigo.geneontology.org/amigo/term/GO:0006406	1	29	67	16473	8.745202559	57187	THOC2	0.112946053	0.947128943	0.197101935
GO:1900034	regulation of cellular response to heat	http://amigo.geneontology.org/amigo/term/GO:1900034	1	29	69	16473	8.49068323	5903	RANBP2	0.116074037	0.935264911	0.198882992
GO:0016197	endosomal transport	http://amigo.geneontology.org/amigo/term/GO:0016197	1	29	70	16473	8.368877551	23325	KIAA1033	0.117634033	0.929467014	0.198882992
GO:0006869	lipid transport	http://amigo.geneontology.org/amigo/term/GO:0006869	1	29	71	16473	8.250503018	114882	OSBPL8	0.11919137	0.923755187	0.198882992
GO:0007346	regulation of mitotic cell cycle	http://amigo.geneontology.org/amigo/term/GO:0007346	1	29	71	16473	8.250503018	9748	SLK	0.11919137	0.923755187	0.198882992
GO:0005975	carbohydrate metabolic process	http://amigo.geneontology.org/amigo/term/GO:0005975	2	29	338	16473	3.536050844	5903;178	RANBP2;AGL	0.119553259	0.922438579	0.198882992
GO:0015031	protein transport	http://amigo.geneontology.org/amigo/term/GO:0015031	2	29	341	16473	3.504290214	23325;1063	KIAA1033;CENPF	0.121291218	0.916170644	0.199905896
GO:0007584	response to nutrient	http://amigo.geneontology.org/amigo/term/GO:0007584	1	29	74	16473	7.91457529	178	AGL	0.123847476	0.907112838	0.200407735
GO:0030307	positive regulation of cell growth	http://amigo.geneontology.org/amigo/term/GO:0030307	1	29	74	16473	7.91457529	51616	TAF9B	0.123847476	0.907112838	0.200407735
GO:0051384	response to glucocorticoid	http://amigo.geneontology.org/amigo/term/GO:0051384	1	29	75	16473	7.808571429	178	AGL	0.125394224	0.901722468	0.20108263
GO:0006368	transcription elongation from RNA polymerase II promoter	http://amigo.geneontology.org/amigo/term/GO:0006368	1	29	77	16473	7.604823748	51616	TAF9B	0.128479814	0.891165102	0.204191133
GO:0009791	post-embryonic development	http://amigo.geneontology.org/amigo/term/GO:0009791	1	29	80	16473	7.318303571	160418	TMTC3	0.1330885	0.875859471	0.20780485
GO:0051897	positive regulation of protein kinase B signaling	http://amigo.geneontology.org/amigo/term/GO:0051897	1	29	80	16473	7.318303571	114882	OSBPL8	0.1330885	0.875859471	0.20780485
GO:0008584	male gonad development	http://amigo.geneontology.org/amigo/term/GO:0008584	1	29	82	16473	7.138937282	259266	ASPM	0.136147875	0.865989134	0.210733232
GO:0030336	negative regulation of cell migration	http://amigo.geneontology.org/amigo/term/GO:0030336	1	29	85	16473	6.885714286	114882	OSBPL8	0.1407174	0.851652199	0.215928424
GO:0006887	exocytosis	http://amigo.geneontology.org/amigo/term/GO:0006887	1	29	86	16473	6.805232558	5286	PIK3C2A	0.142235382	0.846992357	0.21639229
GO:0007517	muscle organ development	http://amigo.geneontology.org/amigo/term/GO:0007517	1	29	90	16473	6.501190476	1063	CENPF	0.14828146	0.828913146	0.223678813
GO:0006338	chromatin remodeling	http://amigo.geneontology.org/amigo/term/GO:0006338	1	29	91	16473	6.429356358	11177	BAZ1A	0.149786538	0.824527216	0.224050452
GO:0010468	regulation of gene expression	http://amigo.geneontology.org/amigo/term/GO:0010468	1	29	92	16473	6.359083851	160418	TMTC3	0.151289048	0.820192509	0.224412088
GO:0022904	respiratory electron transport chain	http://amigo.geneontology.org/amigo/term/GO:0022904	1	29	94	16473	6.223024316	514	ATP5E	0.154286381	0.811672408	0.226966742
GO:0016568	chromatin modification	http://amigo.geneontology.org/amigo/term/GO:0016568	1	29	96	16473	6.092633929	6596	HLTF	0.157273492	0.80334447	0.229464603
GO:0001764	neuron migration	http://amigo.geneontology.org/amigo/term/GO:0001764	1	29	101	16473	5.789250354	259266	ASPM	0.16469677	0.783314917	0.238341668
GO:0034605	cellular response to heat	http://amigo.geneontology.org/amigo/term/GO:0034605	1	29	102	16473	5.732142857	5903	RANBP2	0.166173831	0.779437368	0.238539854
GO:0019083	viral transcription	http://amigo.geneontology.org/amigo/term/GO:0019083	1	29	109	16473	5.361730013	5903	RANBP2	0.176442872	0.753395881	0.25125465
GO:0050821	protein stabilization	http://amigo.geneontology.org/amigo/term/GO:0050821	1	29	111	16473	5.264478764	51616	TAF9B	0.179354385	0.746288001	0.253373655
GO:0051726	regulation of cell cycle	http://amigo.geneontology.org/amigo/term/GO:0051726	1	29	116	16473	5.036022167	1063	CENPF	0.186589753	0.729112209	0.261519497
GO:0043547	positive regulation of GTPase activity	http://amigo.geneontology.org/amigo/term/GO:0043547	2	29	461	16473	2.572828794	93663;1122	ARHGAP18;CHML	0.195063777	0.709823371	0.271260565
GO:0044237	cellular metabolic process	http://amigo.geneontology.org/amigo/term/GO:0044237	1	29	124	16473	4.708813364	514	ATP5E	0.198038403	0.703250584	0.273262293
GO:0006006	glucose metabolic process	http://amigo.geneontology.org/amigo/term/GO:0006006	1	29	128	16473	4.560546875	178	AGL	0.203704228	0.690999957	0.27620315
GO:0045892	negative regulation of transcription, DNA-templated	http://amigo.geneontology.org/amigo/term/GO:0045892	2	29	476	16473	2.489417989	25836;1063	NIPBL;CENPF	0.204708279	0.688864592	0.27620315
GO:0000209	protein polyubiquitination	http://amigo.geneontology.org/amigo/term/GO:0000209	1	29	130	16473	4.489835165	6596	HLTF	0.206522628	0.685032357	0.27620315
GO:0090263	positive regulation of canonical Wnt signaling pathway	http://amigo.geneontology.org/amigo/term/GO:0090263	1	29	130	16473	4.489835165	259266	ASPM	0.206522628	0.685032357	0.27620315
GO:0007605	sensory perception of sound	http://amigo.geneontology.org/amigo/term/GO:0007605	1	29	131	16473	4.455288986	25836	NIPBL	0.207928214	0.682086577	0.27620315
GO:0051056	regulation of small GTPase mediated signal transduction	http://amigo.geneontology.org/amigo/term/GO:0051056	1	29	134	16473	4.354744136	93663	ARHGAP18	0.212130562	0.673396758	0.27764147
GO:0002250	adaptive immune response	http://amigo.geneontology.org/amigo/term/GO:0002250	1	29	134	16473	4.354744136	5286	PIK3C2A	0.212130562	0.673396758	0.27764147
GO:0006897	endocytosis	http://amigo.geneontology.org/amigo/term/GO:0006897	1	29	138	16473	4.227484472	5286	PIK3C2A	0.217700218	0.662141135	0.282851379
GO:0000086	G2/M transition of mitotic cell cycle	http://amigo.geneontology.org/amigo/term/GO:0000086	1	29	140	16473	4.166581633	1063	CENPF	0.220470772	0.656648978	0.284375343
GO:0019058	viral life cycle	http://amigo.geneontology.org/amigo/term/GO:0019058	1	29	144	16473	4.04985119	5903	RANBP2	0.225983485	0.645923298	0.289388923
GO:0030335	positive regulation of cell migration	http://amigo.geneontology.org/amigo/term/GO:0030335	1	29	148	16473	3.939430502	23224	SYNE2	0.231458548	0.635526775	0.294283011
GO:0008286	insulin receptor signaling pathway	http://amigo.geneontology.org/amigo/term/GO:0008286	1	29	150	16473	3.886428571	5286	PIK3C2A	0.234182039	0.630446417	0.295634063
GO:0044281	small molecule metabolic process	http://amigo.geneontology.org/amigo/term/GO:0044281	4	29	1442	16473	1.66779473	514;5903;178;5286	ATP5E;RANBP2;AGL;PIK3C2A	0.246332318	0.608478606	0.308276471
GO:0006644	phospholipid metabolic process	http://amigo.geneontology.org/amigo/term/GO:0006644	1	29	160	16473	3.641294643	5286	PIK3C2A	0.247660311	0.606143586	0.308276471
GO:0046777	protein autophosphorylation	http://amigo.geneontology.org/amigo/term/GO:0046777	1	29	164	16473	3.551611498	9748	SLK	0.252987239	0.596901385	0.312720337
GO:0006457	protein folding	http://amigo.geneontology.org/amigo/term/GO:0006457	1	29	166	16473	3.508390706	5903	RANBP2	0.255637028	0.59237624	0.31381649
GO:0016032	viral process	http://amigo.geneontology.org/amigo/term/GO:0016032	2	29	558	16473	2.112704102	51616;5903	TAF9B;RANBP2	0.258245283	0.587967603	0.314846989
GO:0006397	mRNA processing	http://amigo.geneontology.org/amigo/term/GO:0006397	1	29	175	16473	3.326122449	57187	THOC2	0.267449194	0.572758707	0.323850044
GO:0006974	cellular response to DNA damage stimulus	http://amigo.geneontology.org/amigo/term/GO:0006974	1	29	181	16473	3.214680347	25836	NIPBL	0.275223204	0.560314954	0.331011691
GO:0007420	brain development	http://amigo.geneontology.org/amigo/term/GO:0007420	1	29	184	16473	3.161684783	25836	NIPBL	0.279080278	0.554270853	0.332695717
GO:0000398	mRNA splicing, via spliceosome	http://amigo.geneontology.org/amigo/term/GO:0000398	1	29	185	16473	3.144401544	9716	AQR	0.28036156	0.552281533	0.332695717
GO:0007173	epidermal growth factor receptor signaling pathway	http://amigo.geneontology.org/amigo/term/GO:0007173	1	29	198	16473	2.935606061	5286	PIK3C2A	0.296819447	0.527507648	0.349893123
GO:0044267	cellular protein metabolic process	http://amigo.geneontology.org/amigo/term/GO:0044267	2	29	637	16473	1.841502413	5903;9126	RANBP2;SMC3	0.31024716	0.508292185	0.363315754
GO:0030168	platelet activation	http://amigo.geneontology.org/amigo/term/GO:0030168	1	29	213	16473	2.726358149	5286	PIK3C2A	0.315357885	0.501196306	0.366886951
GO:0042981	regulation of apoptotic process	http://amigo.geneontology.org/amigo/term/GO:0042981	1	29	217	16473	2.675444371	9748	SLK	0.320221214	0.4945499	0.370125819
GO:0006886	intracellular protein transport	http://amigo.geneontology.org/amigo/term/GO:0006886	1	29	238	16473	2.43622449	1122	CHML	0.345211431	0.461914832	0.394031507
GO:0000122	negative regulation of transcription from RNA polymerase II promoter	http://amigo.geneontology.org/amigo/term/GO:0000122	2	29	694	16473	1.684171203	25836;51616	NIPBL;TAF9B	0.347474814	0.459076669	0.394031507
GO:0006367	transcription initiation from RNA polymerase II promoter	http://amigo.geneontology.org/amigo/term/GO:0006367	1	29	240	16473	2.415625	51616	TAF9B	0.347544644	0.4589894	0.394031507
GO:0008380	RNA splicing	http://amigo.geneontology.org/amigo/term/GO:0008380	1	29	243	16473	2.385361552	57187	THOC2	0.351029418	0.454656485	0.395463522
GO:0019221	cytokine-mediated signaling pathway	http://amigo.geneontology.org/amigo/term/GO:0019221	1	29	261	16473	2.218390805	5903	RANBP2	0.371563733	0.429966683	0.41596443
GO:0034220	ion transmembrane transport	http://amigo.geneontology.org/amigo/term/GO:0034220	1	29	267	16473	2.167736758	9120	SLC16A6	0.378268018	0.422200376	0.42082317
GO:0006281	DNA repair	http://amigo.geneontology.org/amigo/term/GO:0006281	1	29	292	16473	1.979085127	9126	SMC3	0.405466714	0.392044793	0.448279969
GO:0006355	regulation of transcription, DNA-templated	http://amigo.geneontology.org/amigo/term/GO:0006355	3	29	1308	16473	1.337773465	11177;10128;6596	BAZ1A;LRPPRC;HLTF	0.408317714	0.389001779	0.44864539
GO:0042493	response to drug	http://amigo.geneontology.org/amigo/term/GO:0042493	1	29	307	16473	1.880642159	1063	CENPF	0.42123061	0.375480077	0.459994163
GO:0010467	gene expression	http://amigo.geneontology.org/amigo/term/GO:0010467	2	29	843	16473	1.373401872	51616;5903	TAF9B;RANBP2	0.441541372	0.355028597	0.479233929
GO:0006954	inflammatory response	http://amigo.geneontology.org/amigo/term/GO:0006954	1	29	333	16473	1.731016731	5286	PIK3C2A	0.447603618	0.349106412	0.482869357
GO:0008283	cell proliferation	http://amigo.geneontology.org/amigo/term/GO:0008283	1	29	348	16473	1.654864532	1063	CENPF	0.462286957	0.335088359	0.495705291
GO:0007283	spermatogenesis	http://amigo.geneontology.org/amigo/term/GO:0007283	1	29	368	16473	1.562985248	259266	ASPM	0.481279629	0.31760252	0.512980682
GO:0030154	cell differentiation	http://amigo.geneontology.org/amigo/term/GO:0030154	1	29	448	16473	1.277503189	1063	CENPF	0.550975686	0.258867566	0.583771858
GO:0006468	protein phosphorylation	http://amigo.geneontology.org/amigo/term/GO:0006468	1	29	463	16473	1.234958346	5286	PIK3C2A	0.562995738	0.249494893	0.592977759
GO:0043066	negative regulation of apoptotic process	http://amigo.geneontology.org/amigo/term/GO:0043066	1	29	478	16473	1.195083682	51616	TAF9B	0.574704829	0.240555153	0.601749763
GO:0045893	positive regulation of transcription, DNA-templated	http://amigo.geneontology.org/amigo/term/GO:0045893	1	29	494	16473	1.15521978	29028	ATAD2	0.586860525	0.231465103	0.610884055
GO:0006351	transcription, DNA-templated	http://amigo.geneontology.org/amigo/term/GO:0006351	3	29	1795	16473	0.94351832	29028;11177;10128	ATAD2;BAZ1A;LRPPRC	0.626044337	0.203394909	0.647883093
GO:0055114	oxidation-reduction process	http://amigo.geneontology.org/amigo/term/GO:0055114	1	29	575	16473	0.987453416	54431	DNAJC10	0.643428335	0.191499818	0.662024529
GO:0006915	apoptotic process	http://amigo.geneontology.org/amigo/term/GO:0006915	1	29	601	16473	0.943189922	9748	SLK	0.659943815	0.180493037	0.675114937
GO:0055085	transmembrane transport	http://amigo.geneontology.org/amigo/term/GO:0055085	1	29	630	16473	0.898129252	5903	RANBP2	0.67749367	0.169094758	0.689107847
GO:0008150	biological_process	http://amigo.geneontology.org/amigo/term/GO:0008150	1	29	650	16473	0.869395604	727851	RGPD8	0.689084005	0.161727831	0.696914505
GO:0045087	innate immune response	http://amigo.geneontology.org/amigo/term/GO:0045087	1	29	770	16473	0.728339518	5286	PIK3C2A	0.750627595	0.124575474	0.754868428
GO:0007165	signal transduction	http://amigo.geneontology.org/amigo/term/GO:0007165	1	29	974	16473	0.568311822	9126	SMC3	0.829271357	0.081303335	0.829271357
